# Supplementary material for: Optimizing mouse metatranscriptome profiling by selective removal of redundant nucleic acid sequences
Source: mSystems. 2025 Jun 16;10(7):e00167-25. doi: 10.1128/msystems.00167-25 (PMC12282169; doi:10.1128/msystems.00167-25)
Supplement: File S1 — List of rRNA depletion probes. [file msystems.00167-25-s0001.xlsx]

## Sheet: Top20_25bp
Roos_Probes_Supplementary_File1
Probe name	Sequence
Unc00roh:0-1379:1329-1379(-)	acgggcggtgtgtgcaaggcccgggaacgtattcaccgcagtatgctgac
Unc00roh:0-1379:1254-1304(-)	catgtagtcgagttgcagactacaatccgaactgggacgttatttttggg
Unc00roh:0-1379:1179-1229(-)	tccctttgtttacgccattgtagcacgtgtgtagcccaaatcataagggg
Unc00roh:0-1379:1104-1154(-)	cttcctccaggttatccctggcagtcttcacagagtgcccggctttaacc
Unc00roh:0-1379:1029-1079(-)	gctcgttatggcacttaagccgacacctcacggcacgagctgacgacaac
Unc00roh:0-1379:954-1004(-)	gaagggagtcattgtctccaaatccttcctctgcaattcaagcccgggta
Unc00roh:0-1379:879-929(-)	aaccacatgttcctccgcttgtgcgggcccccgtcaattcctttgagttt
Unc00roh:0-1379:804-854(-)	tggaatacttattgcgtttgctgcggcaccgaagtcttttcgaccccgac
Unc00roh:0-1379:729-779(-)	ggactaccagggtatctaatcctgtttgctccccacgctttcgtgcctca
Unc00roh:0-1379:654-704(-)	ccttcgccactggtgttcctcctaatatctacgcatttcaccgctacact
Unc00roh:0-1379:579-629(-)	ctctagtttgatagtttcaaatgcagttccaaggttgagccctggatttt
Unc00roh:0-1379:504-554(-)	cgcaccctttacacccagtcattccggataacgcttgccccctacgtatt
Unc00roh:0-1379:429-479(-)	ccggggcttcttagtcaggtaccgtcattttcttccctgctgatagagct
Unc00roh:0-1379:354-404(-)	cacgcggcgtcgctgcatcagggtttcccccattgtgcaatattccccac
Unc00roh:0-1379:279-329(-)	cgtgtctcagttccaatgtggccgttcactctctcaagccggctactgat
Unc00roh:0-1379:204-254(-)	accaactagctaatcagacgcgggcccatctcataccgaaaaacttttcc
Unc00roh:0-1379:129-179(-)	ttatgcggtattagcagtcatttctaactgttatccccctgtatgaggta
Unc00roh:0-1379:54-104(-)	ccgccactcagtcacataaaaatgcaagcattctcatatgcttcgttcga
Unc39977:206-1496:1240-1290(-)	cttgttacgacttcaccccagttatcagtcctgccttcggcggctccttc
Unc39977:206-1496:1165-1215(-)	gcattaccaactcccatggtgtgacgggcggtgtgtacaagacccgggaa
Unc39977:206-1496:1090-1140(-)	gcgattactagcgattccagcttcgtgtagtcgggttgcagactacagtc
Unc39977:206-1496:1015-1065(-)	ttgcttgccctcacaggttcgcttccctttgtttacgccattgtagcacg
Unc39977:206-1496:940-990(-)	tgatgatttgacgtcatccccgccttcctccaggttgtccctggcagtct
Unc39977:206-1496:865-915(-)	ggctactaaggacaagggttgcgctcgttgcgggacttaacccaacatct
Unc39977:206-1496:790-840(-)	gcaccacctgtctccgatgtccgaagaagggagacattactctcctgtca
Unc39977:206-1496:715-765(-)	tcttcgcgttgcttcgaattaaaccacatgctccaccgcttgtgcgggtc
Unc39977:206-1496:640-690(-)	cttgcgaacgtactccccaggtggaatacttattgcgtttgctgcggcac
Unc39977:206-1496:565-615(-)	agtattcatcgtttacggcgtggactaccagggtatctaatcctgtttgc
Unc39977:206-1496:490-540(-)	cagttgtcgtccagtaagccgccttcgccactggtgttcctcctaatatc
Unc39977:206-1496:415-465(-)	attccacttacctctccgacactcaagatgaccagtttccaatgcagtcc
Unc39977:206-1496:340-390(-)	tcagacttagccttccgcctgcgctccctttacacccagtaaatccggat
Unc39977:206-1496:265-315(-)	cggctgctggcacgtagttagccggggcttcttcatgcggtacatgcaaa
Unc39977:206-1496:190-240(-)	ccgcataaaagcagtttacaacccgtagggccgtcatcctgcacgctact
Unc39977:206-1496:115-165(-)	gaccaatattcctcactgctgcctcccgtaggagtttggaccgtgtctca
Unc39977:206-1496:40-90(-)	cagaacccctactgatcgtcgccttggtgggccgttaccccgccaacaag
Unc71202:464-1377:863-913(-)	gacccgggaacgtattcaccgcgacattctgattcgcgattactagcgat
Unc71202:464-1377:788-838(-)	gactacaatccgaactgagacgttacttttgagatttgctcaccttcaca
Unc71202:464-1377:713-763(-)	ttgtagcacgtgtgtagcccaaatcataaggggcatgatgacttgacgtc
Unc71202:464-1377:638-688(-)	ctggcagtctctctagagtgcccaactttacttgctggctactaaagaca
Unc71202:464-1377:563-613(-)	acccaacatctcacgacacgagctgacgacaaccatgcaccacctgtctc
Unc71202:464-1377:488-538(-)	taaagagtcgtcagaaggatgtcaagacttggtaaggttcttcgcgttgc
Unc71202:464-1377:413-463(-)	gcttgtgcgggtccccgtcaattcctttgagtttcattcttgcgaacgta
Unc71202:464-1377:338-388(-)	tttgctgcggcaccgaaggtctatagacccccgacacctagtattcatcg
Unc71202:464-1377:263-313(-)	ctaatcctgtttgctccccacgctttcgagcctcaacgtcagttatcgtc
Unc71202:464-1377:188-238(-)	ttcctcctaatatctacgcatttcaccgctacactaggaattccacttac
Unc71202:464-1377:113-163(-)	ttcaaatgctgtcccggggttgagccccagcctttcacatctgacttacc
Unc71202:464-1377:38-88(-)	cagtaaatccggataacgcttgccccctacgtattaccgcggctgctggc
Unc83036:667-1417:700-750(-)	tgacgggcggtgtgtacaagacccgggaacgtattcaccgcggcattctg
Unc83036:667-1417:625-675(-)	ttcatgtagtcgagttgcagactacaatccgaactgagacgttatttttg
Unc83036:667-1417:550-600(-)	cttctctttgtttacgccattgtagcacgtgtgtagccctggccataagg
Unc83036:667-1417:475-525(-)	accttcctccaggttgtccctggcagtccctccagagtgcccatctgata
Unc83036:667-1417:400-450(-)	cgctcgttgcgggacttaacccaacatctcacgacacgagctgacgacaa
Unc83036:667-1417:325-375(-)	ccgaaggaaaacggacattactccgctgtcaccgggatgtcaaggccagg
Unc83036:667-1417:250-300(-)	taaaccacatgctccaccgcttgtgcgggtccccgtcaattcctttgagt
Unc83036:667-1417:175-225(-)	ggtggattacttaatgcgttggctgcggcaccgagcagtctctgctcccc
Unc83036:667-1417:100-150(-)	cgtggactaccagggtatctaatcctgtttgctccccacgctttcgtgcc
Unc83036:667-1417:25-75(-)	ccgccttcgccactggtgttcttccatatatctacgcattttaccgctac
Unc57189:748-1435:637-687(-)	tgacgggcggtgtgtacaagacccgggaacgtattcaccgcggcattctg
Unc57189:748-1435:562-612(-)	ttcatgtagtcgagttgcagactacaatccgaactgagacggtatttttg
Unc57189:748-1435:487-537(-)	cttccctttgtttacgccattgtagcacgtgtgtagcccaaatcataagg
Unc57189:748-1435:412-462(-)	accttcctccaggttgtccctggcagtccctccagagtgcccgactttac
Unc57189:748-1435:337-387(-)	gccctcgttgcgggacttaacccaccatctcacaacacaagctaacaaca
Unc57189:748-1435:262-312(-)	cccaaaggaaagatcccgttacggaccggccacagggatgtcaaaacctg
Unc57189:748-1435:187-237(-)	ttaaaccacatgctccaccgcttgtgcgggcccccgtcaattcctttgag
Unc57189:748-1435:112-162(-)	aggggaaatatttatggcgtatgctgcggcaccaatgagctatgctcacc
Unc57189:748-1435:37-87(-)	cgtggactaccaggggatctaatcctgtttgctccccacgctttcacgcc
Unc75239:648-1275:577-627(-)	tgacgggcggtgtgtacaagacccgggaacgtattcaccgcggcattctg
Unc75239:648-1275:502-552(-)	ttcatgtagtcgagttgcagactacaatccgaactgagacgttatttttg
Unc75239:648-1275:427-477(-)	cttccctctgtttacgccattgtagcacgtgtgtagccctggccataagg
Unc75239:648-1275:352-402(-)	accttcctccggcttaacgccggcagtcttctgtgagtccccaacttaat
Unc75239:648-1275:277-327(-)	gctcgttgcgggacttaacccaacatctcacgacacgagctgacgacagc
Unc75239:648-1275:202-252(-)	cgaaggaaaatccacattactggactgtcagcaggatgtcaagggctggt
Unc75239:648-1275:127-177(-)	aagccacatgctccgctgcttgtgcgggcccccgtcaattcctttgagtt
Unc75239:648-1275:52-102(-)	gcggaacacttaatgcgttagctgcggcacggaagagttatctctcccac
Unc00yi9:828-1383:505-555(-)	tgacgggcggtgagtgcaagacccgggaacgtattcaccgcgacattctg
Unc00yi9:828-1383:430-480(-)	ttcatgtagtcgggttgcagactacaatccgaactgggacgttatttctg
Unc00yi9:828-1383:355-405(-)	cttccctttgtttacgccattgtagcacgtgtgtcgccctggtcataagg
Unc00yi9:828-1383:280-330(-)	gccttcctcccggttgtcccgggcagtctctccagagtgcccagccttac
Unc00yi9:828-1383:205-255(-)	gcgctcgttgcgggacttaacccaacatctcacgacacgagctgacgaca
Unc00yi9:828-1383:130-180(-)	ccccgaagggcactccactatctctagtagattctatcaatgtcaagcct
Unc00yi9:828-1383:55-105(-)	aattaaaccacatgctccaccgcttgtgcgggtccccgtctattcctttg
Unc55381:2-987:935-985(-)	gatgtcaagacctggtaaggttcttcgcgtagcttcgaattaaaccacat
Unc55381:2-987:860-910(-)	tcaattcctttgagtttcaaccttgcggtcgtactccccaggcggagtgc
Unc55381:2-987:785-835(-)	gggcggaaaccctccaacacctagcactcatcgtttacggcatggactac
Unc55381:2-987:710-760(-)	ccatgctttcgagcctcaacgtcagttacagtccagtaagccgccttcgc
Unc55381:2-987:635-685(-)	gcatttcaccgctacaccacgcattccgcttacttctcactcactcaagg
Unc55381:2-987:560-610(-)	gttgagccccgaaattttaccgctgacttgacactccgcctacgcaccct
Unc55381:2-987:485-535(-)	cttgccccctacgtattaccgcggctgctggcacgtagttagccggggct
Unc55381:2-987:410-460(-)	ccaaaggtcgctatttcttccctgctgatagagctttacataccgaaata
Unc55381:2-987:335-385(-)	catcagggcttcccccattgtgcaatattccccactgctgcctcccgtag
Unc55381:2-987:260-310(-)	atgtggccgttcaccctctcaggccggctactgatcgtcgccttggtgag
Unc55381:2-987:185-235(-)	agacgcggaaccatcgtataccaccagagtttttcacaccacttcatacg
Unc55381:2-987:110-160(-)	cacctatttctaagtgttatcccccagtatacggcaggttttccacgcgt
Unc55381:2-987:35-85(-)	taaatcactaggtttcaatatgagtccgttcgacttgcatgtgttaagca
Unc00p3o:388-1013:575-625(-)	ctcgttgctggacttaaccaaacatctcacgacacgagctgacgacagcc
Unc00p3o:388-1013:500-550(-)	cggccacggagtctcccccgcttcacccatatgtcaagccctggtaaggt
Unc00p3o:388-1013:425-475(-)	acatgctccaccgcttgtgcgggtccccgtcaattcctttgagtttcatt
Unc00p3o:388-1013:350-400(-)	atacttattgcgtttgctgcggcaccgaagagctgtgctccccgacacct
Unc00p3o:388-1013:275-325(-)	taccagggtatctaatcctgtttgctccccacgctttcgagcctcaacgt
Unc00p3o:388-1013:200-250(-)	cgccactggtgttcctccatatatctacgcatttcaccgctacacatgga
Unc00p3o:388-1013:125-175(-)	agtctcccagtttccaatgaccctcccccggttaagccgggggctttcac
Unc00p3o:388-1013:50-100(-)	tcgctttacgcccaataaatccggacaacgcttgccacctacgtattacc
Unc60394:1002-1386:334-384(-)	tgacgggcggtgagtgcaagacccgggaacgtattcaccgcggcattctg
Unc60394:1002-1386:259-309(-)	ttcatgtagtcgagttgcagactacaatccgaactgagacgttatttatg
Unc60394:1002-1386:184-234(-)	cttccctttgtttacgccattgtagcacgtgtgtagcccaaatcataagg
Unc60394:1002-1386:109-159(-)	accttcctcccggttatcccgggcagtctccctagagtgcccatcttact
Unc60394:1002-1386:34-84(-)	gctcgttatggcacttaagccaacatctcacgacacgagctgacgacaac
Unc79818:1091-1401:260-310(-)	ttgacgggcggtgagtgcaagacccgggaacgtattcaccgcgacattct
Unc79818:1091-1401:185-235(-)	cttcatgtagtcgggttgcagactacaatccgaactgggacgttattttt
Unc79818:1091-1401:110-160(-)	gcttccctttgtttacgccattgtagcacgtgtgtcgcccaagccataag
Unc79818:1091-1401:35-85(-)	cgccttcctccaggttatccctggcagtctccacagagtgcccagcttta
RumTor10:8-2881:2823-2873(-)	tgccctcgacctattagtaacagtcagctccatgtgttaccacacttcca
RumTor10:8-2881:2748-2798(-)	ttcaaggggtcttactaacttgacgttatgagatatctcatcttgagggg
RumTor10:8-2881:2673-2723(-)	gtttatcccttcccggcttggctactctgctatgcctttggtaagacaac
RumTor10:8-2881:2598-2648(-)	cggtcctctcgtactaaggacagctcctctcaaatatcttacgcccacgc
RumTor10:8-2881:2523-2573(-)	acgttctgaacccagctcgcgtaccgctttaatgggcgaacagcccaacc
RumTor10:8-2881:2448-2498(-)	tgcgatgagccgacatcgaggtgccaaaccactccgtcgatgtgaactct
RumTor10:8-2881:2373-2423(-)	agggtagcttttatccgttgagcgatggcaatcccactttataccaccgg
RumTor10:8-2881:2298-2348(-)	gctccacccgtcggtgtcgcagtcaagctcccttctgcctttgcactctt
RumTor10:8-2881:2223-2273(-)	gaacctttgagcgcctccgataccctttcggaggcgaccgccccagtcaa
RumTor10:8-2881:2148-2198(-)	gccggatcacggctgctggttagaaacccagtactgcaagggtggtatcc
RumTor10:8-2881:2073-2123(-)	gttaccatttcctagcctcccacctatcctgtacatgcaataccgaatcc
RumTor10:8-2881:1998-2048(-)	atggggtctttccgtcctggcgcaggtaaccagcatcttcactggtattt
RumTor10:8-2881:1923-1973(-)	acagtgcccaaatcattacgcctttcgtgcgggtcggaacttacccgaca
RumTor10:8-2881:1848-1898(-)	tatagttacggccgccgtttactggggcttaagttcaaagcttcgcttgc
RumTor10:8-2881:1773-1823(-)	gcaccgggcaggcgtcagcccatatacctcacctttcggttttgcataga
RumTor10:8-2881:1698-1748(-)	tgggccaattctctgcggccatcttactggcactccttctcccgaagtta
RumTor10:8-2881:1623-1673(-)	acaatgcttctcccgtcggccttaggattctctcctcatccacctgtgtc
RumTor10:8-2881:1548-1598(-)	acaatagcggcttttcttgacagtcagctcacgtgcttccctacttattt
RumTor10:8-2881:1473-1523(-)	aaagagcggatttgccaactcttctcctacctcgcttgtaccggtctttc
RumTor10:8-2881:1398-1448(-)	gtgtccccacagttctgttacaggatagtacaggaatttcaacctgttat
RumTor10:8-2881:1323-1373(-)	ccttaggccccgacttacccagagcagatcagctttactctggaaacctt
RumTor10:8-2881:1248-1298(-)	ccttcctctcgctactcattccggcattctctcttcttaaaagtccacag
RumTor10:8-2881:1173-1223(-)	ttaagaatgctcctctaccaattgaattctcaattccaaagcttcggcag
RumTor10:8-2881:1098-1148(-)	gcgcaggacctctcgactagtgagctattacgcactctttgaatgaatgg
RumTor10:8-2881:1023-1073(-)	gtcttcgaaatcccacatccttttccacttaacacacattttggggcctt
RumTor10:8-2881:948-998(-)	tttgaccacccaacttatctcggatcgtctgactcccatacatcatctac
RumTor10:8-2881:873-923(-)	tagtaagctttgacgcccccttaggaattcagtgctctacctccgcaaga
RumTor10:8-2881:798-848(-)	atttcgaggagaaccagctatctccgggttcgattggaatttctccccta
RumTor10:8-2881:723-773(-)	aacggatgtgggttcggtcctccattgccttttacggcaacttcaacctg
RumTor10:8-2881:648-698(-)	ggtctactccgactgactatgcgccctgttcagacttggtttcccttcgg
RumTor10:8-2881:573-623(-)	gccagccagcgtaactcgccggaccgttctacaaaaagtacgcggttgag
RumTor10:8-2881:498-548(-)	aaacatatggtttcaggttctttttcactcccctcccggggtccttttca
RumTor10:8-2881:423-473(-)	atcggtcactaagtagtatttagccttacggggtggtccccgcatcttcc
RumTor10:8-2881:348-398(-)	actctggatcccgccatgtcaactcgtctttcgcttacggggctttcacc
RumTor10:8-2881:273-323(-)	gttctgctaaactcgttgaatcaattccgcggtccgaaccccagcatgca
RumTor10:8-2881:198-248(-)	tttcgctcgccgctactcacagaatcacatgttgttttctcttcctccgg
RumTor10:8-2881:123-173(-)	gttcccttccttaagttatgtattggcttaaggatacttgaggtttgctc
RumTor10:8-2881:48-98(-)	tccggatcaaaggatatttgctcctccccgaagcttttcgcagcttatca
Te1rmG19:376-602:176-226(-)	gtccacggtttcaggttctctttcactcccctcgccggggttcttttcgc
Te1rmG19:376-602:101-151(-)	atcggtcgcgccctgtgtttagccttggatcgtggtcgacccggattccg
Te1rmG19:376-602:26-76(-)	cttaggattccgctccctcgccgtcatcatttcgggtacggggctttcac
Te1rmG29:389-554:115-165(-)	gtccacggtttcaggttctctttcactcccctcgccggggttcttttcgc
Te1rmG29:389-554:40-90(-)	atcggtcgcgccctgtgtttagccttggatcgtggtcgacccggattccg
PhtLu107:361-508:97-147(-)	acacggtttcaggttctctttcactcccctcgccggggttcttttcgcct
PhtLu107:361-508:22-72(-)	cggtcagtcaggagtatttagccttggaggatggtccccccatcttcaga
ManMe680:365-489:74-124(-)	cactcccctcgccggggttcttttcgcctttccctcacggtactggttca
CsrBa183:1284-1490:156-206(-)	cgcttgcaccggtctctccattcccggctcgcgctctctttctgcgtccc
CsrBa183:1284-1490:81-131(-)	ggaatttctacctgttatccatcgactacgtctttcgacctcgccttagg
CsrBa183:1284-1490:6-56(-)	ctttaccctggaaaccttggatattcggccggaaggattcccaccttcct
HEFMoG30:0-2809:2759-2809(-)	gtcgtagtctacgacgaccctgagaaatctaatcttgtggctggcttcgt
HEFMoG30:0-2809:2684-2734(-)	aatcccgacttagatacccggcaatgcacctggcggcacaaccggcaaac
HEFMoG30:0-2809:2609-2659(-)	tcgtactagtgtcagagccacgcaaatttcatacgcccacgatagataga
HEFMoG30:0-2809:2534-2584(-)	aacccagctcgcgtgccactttaatgggcgaacagcccaacccttgggac
HEFMoG30:0-2809:2459-2509(-)	gccgacatcgaggtgccaaacctccccgtcgatgtgagctcttgggaggg
HEFMoG30:0-2809:2384-2434(-)	ttttatcctttgagcgatggcccttccatgcggaaccaccggatcactat
HEFMoG30:0-2809:2309-2359(-)	tgtttgtctctcagtcaagccagcttgtgccattacactctgcggccggt
HEFMoG30:0-2809:2234-2284(-)	agaagcctccgttacgcttttggaggcgaccaccccagtcaaactacccg
HEFMoG30:0-2809:2159-2209(-)	agttagaaaccaaatgtgcgaaggtcagtatttcaacgtcggctccacga
HEFMoG30:0-2809:2084-2134(-)	tcctgactatcctacacatcgcacacccggtcccagtgctaagctgcagt
HEFMoG30:0-2809:2009-2059(-)	cgttgcgggtaatcggcatcttcaccgatactacaatttcaccgagctca
HEFMoG30:0-2809:1934-1984(-)	acaccattcgtgcaggtcggaacttacccgacaaggaatttcgctacctt
HEFMoG30:0-2809:1859-1909(-)	tttaccggggcttcaattcagcgcttctcttgcgatgacgcctcctctta
HEFMoG30:0-2809:1784-1834(-)	ggctgtattcttcgtctatcaactttgcacagccctgtgtttttgttaaa
HEFMoG30:0-2809:1709-1759(-)	cccgacgttgccgtcgggaccccttatcccgaagttacggggtcagtttg
HEFMoG30:0-2809:1634-1684(-)	cgagcgccttggtatgttctacccgaccacctgtgtcggtttggggtacg
HEFMoG30:0-2809:1559-1609(-)	gattttctcgggagcatggttacctccgctgtcgccttgcccgggggctc
HEFMoG30:0-2809:1484-1534(-)	cagccggatttgcctggcagcggtatacctacgcggtttaacgcgctatt
HEFMoG30:0-2809:1409-1459(-)	ctccgtctccacgtcactctgcacacgagtaacggaatgttgaccgtttc
HEFMoG30:0-2809:1334-1384(-)	tgccttaggtcccgactgactctgatccgattagcgttgatcagaaaccc
HEFMoG30:0-2809:1259-1309(-)	cgccccctttgtcgttacttatacctacatttgcttttccgctacctcca
HEFMoG30:0-2809:1184-1234(-)	ggctggcggaatgctcccctaccaaccaggctcgtagcctggttccacgc
HEFMoG30:0-2809:1109-1159(-)	tattatccatgcgggaccactcgactagtgagctgttacgcactctttaa
HEFMoG30:0-2809:1034-1084(-)	tcctagctgtccttgcggtcccacctcgttattgtcttcaacttagcccg
HEFMoG30:0-2809:959-1009(-)	tgagttgttcctctctcggacgcggaccttagcacccgcgccctcactcc
HEFMoG30:0-2809:884-934(-)	gtttgtcaggacttgataggcggtgaagccctcgcatcctatcagtcgct
HEFMoG30:0-2809:809-859(-)	gctgcacctaaatgcatttcggggagtacgagctatctccaagtttgatt
HEFMoG30:0-2809:734-784(-)	atccgaaagcttttcaacgcttaccggttcggtcctccagtgggtgttac
HEFMoG30:0-2809:659-709(-)	gatcacttggtttcgcgtcttccgccgctgactaagcgccttcttcagac
HEFMoG30:0-2809:584-634(-)	gaaggaattagcctcgccggcgacggaaactcgtaggttcattatgcaaa
HEFMoG30:0-2809:509-559(-)	gctccgaccgcttgtaggcacatgatttcagggtctgtttcactcccctg
HEFMoG30:0-2809:434-484(-)	cacggtactggttcgctatcggtctctcggtagtatttagccttacggga
HEFMoG30:0-2809:359-409(-)	ttctcgtgtcccggcttactcaggtgccgtctctgccggcgctcgcgttt
HEFMoG30:0-2809:284-334(-)	ggcgctcctttccagaagcttcggctacgctcgcgccatccatttgtcga
HEFMoG30:0-2809:209-259(-)	gaaacaccgccggtttgggctcttgcgcgttcgctcgccactacttgcgc
HEFMoG30:0-2809:134-184(-)	ccgggtactgagatgtttcagttccccgggttcgctccggcttggccggt
HEFMoG30:0-2809:59-109(-)	cccattcggaaatccgcggatcacgggatatttgctcctccccgcggctt
LchBa120:1307-1503:146-196(-)	cgcttgcaccgggttctccctccccggcccatgcttcgcacatgcgtccc
LchBa120:1307-1503:71-121(-)	ggaatctccacctgttgtccttcggctacgcgtccccgcctcgccttagg
H87um279:1288-1468:130-180(-)	catcttatccctctgcgtccccacagttctgataccatgtggtacaggaa
H87um279:1288-1468:55-105(-)	gcttctcagccttgccttaggccccgacttacccagggcagatcagcttt
H87um277:2279-2701:372-422(-)	ctcgaccgattagtatcagtcagcttcatgcgtcaccgcacttccacctc
H87um277:2279-2701:297-347(-)	aggggtcttactacctgcgtatgggatatctcatcttgaggggggcttca
H87um277:2279-2701:222-272(-)	ccgtccgggcttggctaccctgccatggagttggcactccaacaggtaca
H87um277:2279-2701:147-197(-)	ctcgtactaaggacagctcctctcaaatatccttcgcccacgccggatag
H87um277:2279-2701:72-122(-)	gaacccagctcgcgtaccgctttaatgggcgaacagcccaacccttggga
A4CClo70:2288-2670:332-382(-)	gtggtttggcacctcgatgtcggctcgtcacatcctggggctggagaagg
A4CClo70:2288-2670:257-307(-)	ttaaagtggcacgcgagctgggttcagaacgtcgtgagacagttcggtcc
A4CClo70:2288-2670:182-232(-)	tgagagaacctgtccctagtacgagaggaccgggatggacgaacctctgg
A4CClo70:2288-2670:107-157(-)	ttgcaaagtagctacgttcggttgagataagcgctgaaagcatctaagcg
A4CClo70:2288-2670:32-82(-)	cttttaaggatcgtcaaagactatgacgttgataggttgcagatgtaaat
LchBa120:2464-2855:341-391(-)	tgctgcgcttccactccgcgcccacctaccccgtcctctacggggggcct
LchBa120:2464-2855:266-316(-)	tcttggggggggcttcacgcttagatgccttcagcgtttatccctcccgg
LchBa120:2464-2855:191-241(-)	gcggcccagcaggtacaccagcggcccgtccaccccggtcctctcgtact
LchBa120:2464-2855:116-166(-)	gcgcctgcgccggatagggaccgaactgtctcacgacgttctgaacccag
LchBa120:2464-2855:41-91(-)	cagcccaacccttgggacctgctgcagccccaggatgcgatgagccgaca
H87um249:2434-2785:301-351(-)	ggggtcttactcccgaaggagggatatctcatcttgaggggggcttcacg
H87um249:2434-2785:226-276(-)	ttccagacttggctactctgccatgccgttggtcgacaacagatacacca
H87um249:2434-2785:151-201(-)	gtactaaggacagctcctctcaaatatcctccgcccgcgccggataggga
H87um249:2434-2785:76-126(-)	cccagctcgcgtaccgctttaatgggcgaacagcccaacccttgggacct
H87um249:2434-2785:1-51(-)	cgacatcgaggtgccaaaccactccgtcgatgtgaactcttgggagtgat
CZHAcet6:485-1441:906-956(-)	cggaatattaaccgtttcttccatcggaatcgcctctaggcttatcctta
CZHAcet6:485-1441:831-881(-)	gcgttgatcaggaaaccttggtttttcggcgagggggtttctctccccct
CZHAcet6:485-1441:756-806(-)	cttttccatccgctccagaacaccttgcggtgcgccttcaacgccgtgat
CZHAcet6:485-1441:681-731(-)	aattgccttgcggcgatttgccaattccatagcttcggtaatatgcttat
CZHAcet6:485-1441:606-656(-)	actcgactagtgagctgttacgcactctttaaatgaatggctgcttccaa
CZHAcet6:485-1441:531-581(-)	caggacttcgttaaatgcaactgagcatatatttcgggaccttagctgat
CZHAcet6:485-1441:456-506(-)	gcggaccttagcacccgcgccctcactcccggatatcacttatacgcatt
CZHAcet6:485-1441:381-431(-)	ggcgaagccctcgcatccaatcagtagctctacctcatataagttcgtag
CZHAcet6:485-1441:306-356(-)	cggggagtacgagctatctccaagtttgattagcctttcacccctaccct
CZHAcet6:485-1441:231-281(-)	tttaccggtgcggtcctccatattgtgttaccaatacttcaacctgccca
CZHAcet6:485-1441:156-206(-)	tactcctgctgactgtgcgccctgtgaagactcgctttcgctgcggctgt
CZHAcet6:485-1441:81-131(-)	aggcaagagtaactcgtaggttcattatgcaaaaggcacgccgtcacccg
CZHAcet6:485-1441:6-56(-)	cacatggtttcagggtctatttcactcctctgttcgaggttcttttcacc
HEFMoG22:1208-1708:450-500(-)	cctagttccttaaccgtgaatctctcgagcgccttggtatgttctacccg
HEFMoG22:1208-1708:375-425(-)	ggccggcggcagatatgcttagcgggttttcttgggagcttgattacctc
HEFMoG22:1208-1708:300-350(-)	ctccgtactgtcctctttcagcaccacggagggatttgcctccccatggt
HEFMoG22:1208-1708:225-275(-)	tccgtcagtgcgcgtgagtgtcacttctccgtcgccacatcgctctgccg
HEFMoG22:1208-1708:150-200(-)	gtccatcggctgcgccttacggctgtgccttaggtcccgacttaccctga
HEFMoG22:1208-1708:75-125(-)	ttggtcttacggcgggagggtttctcgccctccttatcgttacttatccc
IdcAlka4:1327-1546:169-219(-)	tattccgtcaccgcgcggtcctttcatcactccgtcactccgtcacctgt
IdcAlka4:1327-1546:94-144(-)	attttccatcggaatcccccttcgggttatccttaggtcccgactgaccc
IdcAlka4:1327-1546:19-69(-)	accttggtctatcggtgtgcgggtttctcgcccgcattatcgttacttat
MlbSalm6:1259-1425:116-166(-)	gcgggtgcaggaatgttgacctgcttgccatcggcttccccattcgggtt
MlbSalm6:1259-1425:41-91(-)	tccgattagcgttgatcaggaatccttagtctttcggcgtgaaggtctct
BcrSal25:1315-1503:138-188(-)	tcctacacccttaaaccccctattccgtcagggggcggcagtgtcacagc
BcrSal25:1315-1503:63-113(-)	cagtaacggaatgttgaccgtttgtccatcggcctcgccgtgcggctgag
BnsVis11:1318-1610:242-292(-)	tgcttagcggattttctcgggagcctgcttaccaccgctattcgattgcc
BnsVis11:1318-1610:167-217(-)	cggcactcggcccggatttgcctgggccgtgtctacctacctcctttaac
BnsVis11:1318-1610:92-142(-)	tgtcacttctccgtctccacgtcgctcattatatcagtaacggaatcttg
BnsVis11:1318-1610:17-67(-)	ttcggctgcgccttaggtcccgacttaccctgatccgattagcgttgatc
LchBa128:1182-1755:523-573(-)	gtagcttttatccgttgagcgatggcaatcccactttatgccaccggatc
LchBa128:1182-1755:448-498(-)	ccacccgtcggtgtcacagtcaggctcccttctgcctttgcgctctgcga
LchBa128:1182-1755:373-423(-)	cctttgagcgcctccgataccctttcggaggcgaccgccccagtcaaact
LchBa128:1182-1755:298-348(-)	ggcttacgggcgcaggttagaaacccagtactgtaagggtggtatcccaa
LchBa128:1182-1755:223-273(-)	tgtggctcttagcctcccacctatcctgtacatacagcaccggatcccag
LchBa128:1182-1755:148-198(-)	gggtctttccgtcctggcgcaggtagccagcatcttcactggcagttcaa
LchBa128:1182-1755:73-123(-)	gcgctcaaatcattacgcctttcgtgcgggtcggaacttacccgacaagg
EubPlex9:1264-1486:172-222(-)	ccggtttttccattcccggcccatgctttgccactgcgtccccgcagttc
EubPlex9:1264-1486:97-147(-)	cacctgctgtccatcggatgcgcctttcggcctctccttaggccccgact
EubPlex9:1264-1486:22-72(-)	tggaaaccttggatattcggcccggaggattcacacctccgtctcgctac
BluHydr5:1300-1551:201-251(-)	tcgctccgcatcacgtcttcccattgccacgcggatttgcctacgtgact
BluHydr5:1300-1551:126-176(-)	cattcccggctcgcactcaccacatatgtccccacagttctgttacacag
BluHydr5:1300-1551:51-101(-)	ccatcgactacgactttcgtcctcgccttaggccccgacttacccagagc
PreHis10:1333-1523:140-190(-)	tagcctacagacttaaacgccctattccgtcagggcgcggcagtgtcact
PreHis10:1333-1523:65-115(-)	gcgagttgcggaatattaaccgcatctgccatcgccttcgccgttcggct
LacPa383:1270-1469:149-199(-)	ctccatcgcttaaacaaaataaactagtgcaggaatctcaacctgcttgt
LacPa383:1270-1469:74-124(-)	cttagatcccgactaaccctgggaggacgagccttccccaggaaacctta
Gu1Met33:1264-1598:284-334(-)	gcgggattaccttcactatcaatccacccgaaggtttcatgtactatcaa
Gu1Met33:1264-1598:209-259(-)	ctgcagtcctcaacgcctacgctctttaacgtgctattccgtcagcacgc
Gu1Met33:1264-1598:134-184(-)	aatcgccatgcacggcagtaacggaatattaaccgtttctgccatcggcc
Gu1Met33:1264-1598:59-109(-)	ccgactaaccccgggacgattaacgttgcccgggaaaccttagtctttcg
VlcMout2:2627-2919:242-292(-)	ccgagcggccgcctcttttcggggagggcttcccgcttagatgccttcag
VlcMout2:2627-2919:167-217(-)	ccggctctgccctgtagggcaaccggtagactagaggccgcggcgccccg
VlcMout2:2627-2919:92-142(-)	ccctcaggcggccagcacccccgacaggtagagtccgacctgtctcacga
VlcMout2:2627-2919:17-67(-)	ctttaatgggcgggcagccccacccttgggggctgctgcacccccaggat
MeaIgne3:311-374:13-63(-)	ttggttacgcctacggggctttcaccctctatggcgggccgttccaggcc
CanHepa7:1343-1448:55-105(-)	ggaatatcaacctgttggtcatcgactacgcctttcggcctcgccttaga
FU8Pinit:0-227:177-227(-)	ggcttggacaaagggctgcaacacggtgacgtgaagcgaatcccaaaaac
FU8Pinit:0-227:102-152(-)	gcaactcgactccatgaagctggaatcgctagtaatcgtatatcagcaat
FU8Pinit:0-227:27-77(-)	ttgcacacaccgcccgtcaagccatgggagccgggtgtacctaaagtcgg
ClhAlg12:1360-1497:87-137(-)	actcccttcaacgcgctattccgtcagcgcgcaccaacaccacatccccg
ClhAlg12:1360-1497:12-62(-)	gaatattaactgcttgtccatccactacccctttcgggttcgcgttaggt
GFKDra29:2667-2814:97-147(-)	gagtggcctcaaacgatgtctcttttcagggtcggcttcaagcttagatg
GFKDra29:2667-2814:22-72(-)	gtggctacccgacaatgccctgccggacaatcggtaaaccagaagccacg
UniArc16:1157-1347:140-190(-)	tgacgggcggtgtgtgcaaggagccgggacgtattcaccgcggaatgatg
UniArc16:1157-1347:65-115(-)	ttcatgagggcgagtttcagccctcaatccgaacttggagtgggtttaag
ThsVolc4:2671-2804:83-133(-)	gatgtctattttcgggggcggcttcgagcttagatgccttcagctcttat
ThsVolc4:2671-2804:8-58(-)	atgccctgccggacaaccggtaaactagaggtcacgagcccttgttcctc
UncE8466:2731-2875:94-144(-)	gctcgtcttgggggccgcttcgggcttagatgccttcagcccttatcggc
UncE8466:2731-2875:19-69(-)	cctgtcggacaaccggtagaccagaggccccggtccatcgttcctctcgt
FvdFont3:2780-2915:85-135(-)	tctcgtctcggggcgggcttcccgcttagatgctttcagcggttatccct
FvdFont3:2780-2915:10-60(-)	ctgccggacaaccggtagactagaggccgcgatgcccagttcctctcgta
HEFMoG22:232-459:177-227(-)	tctcgggaatatttagccttacgggatggtccccgtgaattcatgcagga
HEFMoG22:232-459:102-152(-)	tgccgtctgccgctgtcgtcgaggtcttcgcctaaggggctttcacccgc
HEFMoG22:232-459:27-77(-)	ggctgacctgatgtcggcggaccggcgacggtcctataaccccgtccctg
LUVSlud2:1351-1461:60-110(-)	cctgctttgcagggttcaacgcactattccgtcagtgcgcaatcagcttg
NafTurp3:1369-1574:155-205(-)	tctccttggccgaagccttggagtactatcggctttcatcatcctcagcg
NafTurp3:1369-1574:80-130(-)	cggccttcaacgcactattccgtcagtgcgcaggaatttcactactccgt
NafTurp3:1369-1574:5-55(-)	acaggaatattaacctgttgtccatcgactacgcctttcggcttcgcctt
PobRose3:1364-1613:199-249(-)	gcttagcgggttttctagggagcctgattagggacgctatccccgcgccc
PobRose3:1364-1613:124-174(-)	cggcaggtcgggcgtacttcactacccgtcctatacctacgcgcttcaac
PobRose3:1364-1613:49-99(-)	tttcacttctccgtcaccgcatcgctatgcatagccggtactggaatatt
P11Jodog:569-676:57-107(-)	gcatttcaccgctacaccgcccgttccggcggcctcggccgaactcaagc
MemRufu4:1294-1435:91-141(-)	ggaatattaaccagttgtccgtcggcttcccctctcgggttatccttagg
MemRufu4:1294-1435:16-66(-)	catcgcgtaggaaaccttgggtttacggcgaaggggattctcaccccttt
FlxLito6:1263-1419:106-156(-)	ggaatattaacctgtttaccatcggaatcgcccttcggcttatccttagg
FlxLito6:1263-1419:31-81(-)	cgttgttcaggaaaccttagtctatcggcgagggggtttctcaccccctt
Gu1Met29:1232-1613:331-381(-)	gtttacggtacgggcccctgtatgatgatagtacaacgcttttcttgcaa
Gu1Met29:1232-1613:256-306(-)	gtccgtagactccctgtactgtcccgcttcagtctccctttgcggttcaa
Gu1Met29:1232-1613:181-231(-)	gtgtcactcctcggtcacgtcttccctcatacagcgggtaacggaatatt
Gu1Met29:1232-1613:106-156(-)	ttcaggtaccacttagtccccgacttaccctgatccgattaacgttgttc
Gu1Met29:1232-1613:31-81(-)	acgtttcttacgcgcattatcgttactcatgcctacattttcttttccaa
Unc60333:574-681:57-107(-)	acaccacacattcctcccacggcatccgcattccagtcagacagtatcaa
HomSa172:1483-1688:155-205(-)	ccggcggccgccgcgcggcccctgccgccccgacccttctccccccgccg
HomSa172:1483-1688:80-130(-)	gaggggggaggacggggagcgggggagagagagagagagagggcgcgggg
HomSa172:1483-1688:5-55(-)	gggtggggcgggggagggccgcgaggggggtgccccgggcgtgggggggg

## Sheet: Top50_50bp
Probe name	Sequence
Unc00zzi:211-1389:1128-1178(-)	gacgggtggtgagtacaagacccgggaacgtattcaccgcgacattctga
Unc00zzi:211-1389:1028-1078(-)	atccgaactgagatgccatttttgtgatttgcctgccctcgcagggtcgc
Unc00zzi:211-1389:928-978(-)	gcatgatgatttgacgtcgtccccaccttcctccgggttgtccccggcag
Unc00zzi:211-1389:828-878(-)	ctcgttgcgggacttaacccaacatctcacgacacgagctgacgacaacc
Unc00zzi:211-1389:728-778(-)	gtcagacggatgtcaaggactggtaaggttcttcgcgttgcttcgaatta
Unc00zzi:211-1389:628-678(-)	cattcttgcgaacgtactccccaggtggaatacttaatgcgtttgctgcg
Unc00zzi:211-1389:528-578(-)	ggactaccagggtatctaatcctgtttgctccccacgctttcgagcctca
Unc00zzi:211-1389:428-478(-)	tatctacgcatttcaccgctacactaggaattccacttgcctctccgaca
Unc00zzi:211-1389:328-378(-)	cacatctgacttgccgcgccgcctgcgctccctttacacccagtaaatcc
Unc00zzi:211-1389:228-278(-)	ccggggcttcctccttgggtaccgtcagttcttcttccccaaggacagaa
Unc00zzi:211-1389:128-178(-)	tttcgcccattgtgcagtattccccactgctgcctcccgtaggagtttgg
Unc00zzi:211-1389:28-78(-)	atcgtcgccttggtaagccgttaccttaccaactagctaatcagacgcag
Unc39967:302-1455:1103-1153(-)	accccagttatcaaacctgccttcggcggctccttcttacgttaggtcac
Unc39967:302-1455:1003-1053(-)	acccgggaacgtattcaccgcagcattctgatctgcgattactagcgatt
Unc39967:302-1455:903-953(-)	ttttgtgatttacttaagttcgcactcttgcgtcactttgtttacgccat
Unc39967:302-1455:803-853(-)	tccccaccttcctccaggttatccctggcagtctctctagagtgcccagc
Unc39967:302-1455:703-753(-)	ccaacatctcacgacacgagctgacgacaaccatgcaccacctgccactg
Unc39967:302-1455:603-653(-)	cctggtaaggttcttcgcgttgcttcgaattaaaccacataatccactgc
Unc39967:302-1455:503-553(-)	ccccaggtggaatacttattgtgttaactccggcacggagggggtcagtc
Unc39967:302-1455:403-453(-)	atcctgtttgctccccacgctttcgcgcctcagcgtcagttgtcgtccag
Unc39967:302-1455:303-353(-)	gctacactaggaattccacttgcctctccgatactcaagaacagcagttt
Unc39967:302-1455:203-253(-)	cccgcctacgcgccctttacacccagtaaatccggacaacgcttgccacc
Unc39967:302-1455:103-153(-)	ggtaccgtcacttacttcttccctgctgaaagaggtttacaatccgaaga
Unc39967:302-1455:3-53(-)	atattccccactgctgcctcccgtaggagtctggaccgtttctcagttcc
Unc00nqm:212-1281:1019-1069(-)	tttcagcctacaatccgaactgagaatggctttaagggatttgctccacc
Unc00nqm:212-1281:919-969(-)	taggcataaggggcatgatgatttgacgtcatccccaccttcctccaggt
Unc00nqm:212-1281:819-869(-)	acaagggttgcgctcgttgcgggacttaacccaacatctcacgacacgag
Unc00nqm:212-1281:719-769(-)	gagattagtcctcggtcagaaggatgtcaagcctaggtaaggttcttcgc
Unc00nqm:212-1281:619-669(-)	attcctttgagtttcattcttgcgaacgtactccccaggtggaatactta
Unc00nqm:212-1281:519-569(-)	atcgtttacggcgtggactaccagggtatctaatcctgtttgctccccac
Unc00nqm:212-1281:419-469(-)	ggtgttcctcccaatatctacgcatttcaccgctacactgggaattccgc
Unc00nqm:212-1281:319-369(-)	agccgtagcctttaactcctgacttgaaagaccgcctacgcaccctttac
Unc00nqm:212-1281:219-269(-)	ggcacgtagttagccggggcttcctcctcaagtaccgtcattatcttcct
Unc00nqm:212-1281:119-169(-)	ctgcatcaggcttgcgcccattgtgcaatattccccactgctgcctcccg
Unc00nqm:212-1281:19-69(-)	tccggctacccgtcgtcggcacggtgggccgtcaccccgccgtctacctg
Unc001bu:500-1432:882-932(-)	acgggcggtgtgtacaagacccgggaacgtattcaccgcggcattctgat
Unc001bu:500-1432:782-832(-)	tccgaactgagacgttatttttgggatttgctcaccttcacagggctgct
Unc001bu:500-1432:682-732(-)	catgatgatttgacgtcatccccaccttcctccgggttatccccggcagt
Unc001bu:500-1432:582-632(-)	tcgttgcgggacttaacccaacatctcacgacacgagctgacgacaacca
Unc001bu:500-1432:482-532(-)	tcaaccggatgtcaagacttggtaaggttcttcgcgttgcttcgaattaa
Unc001bu:500-1432:382-432(-)	attcttgcgaacgtactccccaggtggaatacttattgcgtttgctgcgg
Unc001bu:500-1432:282-332(-)	ggactaccagggtatctaatcctgtttgctccccacgctttcgagcctca
Unc001bu:500-1432:182-232(-)	tatctacgcatttcaccgctacactaggaattccacttacctctcctgca
Unc001bu:500-1432:82-132(-)	cacatcagacttgccatgccgtctacgctccctttacacccagtaaatcc
Unc00ggz:224-1208:934-984(-)	cgtgtgtagcccaagacgtaaggggcatgatgacttgacgtcatccccgc
Unc00ggz:224-1208:834-884(-)	ctggcaacataatataggggttgcgctcgttgcgggacttaacccaacat
Unc00ggz:224-1208:734-784(-)	cgaagagaagggacttatctctaagtctttcaatcaatgtcaagtcttgg
Unc00ggz:224-1208:634-684(-)	cgggtccccgtcaattcctttgagtttcattcttgcgaacgtactcccca
Unc00ggz:224-1208:534-584(-)	acacctagtattcatcgtttacggcgtggactaccagggtatctaatcct
Unc00ggz:224-1208:434-484(-)	cgccttcgccactggtgttcctcctaatatctacgcatttcaccgctaca
Unc00ggz:224-1208:334-384(-)	cagtccaggggttgagcccctgcctttcacatcagacttgctaatccgtc
Unc00ggz:224-1208:234-284(-)	ttaccgcggctgctggcacgtagttagccggggcttcttagtcaggtacc
Unc00ggz:224-1208:134-184(-)	ttcacgcggcgtcgctgcatcagggtttcccccattgtgcaatattcccc
Unc00ggz:224-1208:34-84(-)	gatcaccctctcaggtcggctaccgatcgtcgccttggtgggctgttatc
Unc83036:667-1417:700-750(-)	tgacgggcggtgtgtacaagacccgggaacgtattcaccgcggcattctg
Unc83036:667-1417:600-650(-)	aatccgaactgagacgttatttttgagattcgctcacactcacgtggtcg
Unc83036:667-1417:500-550(-)	ggcatgatgacttgacgtcatccccaccttcctccaggttgtccctggca
Unc83036:667-1417:400-450(-)	cgctcgttgcgggacttaacccaacatctcacgacacgagctgacgacaa
Unc83036:667-1417:300-350(-)	ctgtcaccgggatgtcaaggccaggtaaggttcttcgcgttgcttcgaat
Unc83036:667-1417:200-250(-)	ttcatccttgcggacgtactccccaggtggattacttaatgcgttggctg
Unc83036:667-1417:100-150(-)	cgtggactaccagggtatctaatcctgtttgctccccacgctttcgtgcc
Unc57189:748-1435:637-687(-)	tgacgggcggtgtgtacaagacccgggaacgtattcaccgcggcattctg
Unc57189:748-1435:537-587(-)	aatccgaactgagacggtatttttgggatttgcttaccctcactggctcg
Unc57189:748-1435:437-487(-)	ggcatgatgatttgacgtcatccccaccttcctccaggttgtccctggca
Unc57189:748-1435:337-387(-)	gccctcgttgcgggacttaacccaccatctcacaacacaagctaacaaca
Unc57189:748-1435:237-287(-)	ccggccacagggatgtcaaaacctggaaaggtccttcgcgttgcttcgaa
Unc57189:748-1435:137-187(-)	tttcattcttgcgaacgtactccccaggggaaatatttatggcgtatgct
Unc57189:748-1435:37-87(-)	cgtggactaccaggggatctaatcctgtttgctccccacgctttcacgcc
UncR5634:749-1416:617-667(-)	ggtcacggacttcgggtgttgcagactcccatggtgtgacgggcggtgtg
UncR5634:749-1416:517-567(-)	gcgattccagcttcgtgaaggcgggttgcagccttcagtccgaactggga
UncR5634:749-1416:417-467(-)	gcgccattgtagcacgtgtgtagcccaaatcataaggggcatgatgattt
UncR5634:749-1416:317-367(-)	gcccggccgtaccgctggctactgaggacaagggttgcgctcgttgcggg
UncR5634:749-1416:217-267(-)	gtcttgacgttctccgaagagcactctctgctttcacaaagattcgtcag
UncR5634:749-1416:117-167(-)	ttccaccgcttgtgcgggtccccgtcaattcctttgagtttcacacttgc
UncR5634:749-1416:17-67(-)	cgtatgtaccagcggttagccatcatcgtttactgcgtggactaccaggg
Unc75239:648-1275:577-627(-)	tgacgggcggtgtgtacaagacccgggaacgtattcaccgcggcattctg
Unc75239:648-1275:477-527(-)	aatccgaactgagacgttatttttgagatttgctcgcactcgcgtggtcg
Unc75239:648-1275:377-427(-)	ggcatgatgacttgacgtcatccccaccttcctccggcttaacgccggca
Unc75239:648-1275:277-327(-)	gctcgttgcgggacttaacccaacatctcacgacacgagctgacgacagc
Unc75239:648-1275:177-227(-)	tgtcagcaggatgtcaagggctggtaaggttcttcgcgttgcttcgaatt
Unc75239:648-1275:77-127(-)	ttagccttgcggccgtactccccaggcggaacacttaatgcgttagctgc
Unc02awu:857-1421:514-564(-)	gttaggtcactgacttcgggcgttactgactcccatggtgtgacgggcgg
Unc02awu:857-1421:414-464(-)	actagcgattccagcttcgtgtagtcgggttgcagactacagtccgaact
Unc02awu:857-1421:314-364(-)	tttacgccattgtagcacgtgtgtagcccaaatcataaggggcatgatga
Unc02awu:857-1421:214-264(-)	agtgcccaacttaacttgctggctactgaggataggggttgcgctcgttg
Unc02awu:857-1421:114-164(-)	acctgtctctcctgtcccgaaggaaaggtccggttaaggaccggtcagga
Unc02awu:857-1421:14-64(-)	tcctccaccgcttgtgcgggcccccgtcaattcctttgagtttcactctt
Unc60394:1002-1386:334-384(-)	tgacgggcggtgagtgcaagacccgggaacgtattcaccgcggcattctg
Unc60394:1002-1386:234-284(-)	aatccgaactgagacgttatttatgagatttgcttaacttcacagtctcg
Unc60394:1002-1386:134-184(-)	ggcatgatgatttgacgtcatccccaccttcctcccggttatcccgggca
Unc60394:1002-1386:34-84(-)	gctcgttatggcacttaagccaacatctcacgacacgagctgacgacaac
Unc55381:2-987:935-985(-)	gatgtcaagacctggtaaggttcttcgcgtagcttcgaattaaaccacat
Unc55381:2-987:835-885(-)	cggtcgtactccccaggcggagtgcttaatgcgttagctccggcactgaa
Unc55381:2-987:735-785(-)	cagggtatctaatcctgttcgctacccatgctttcgagcctcaacgtcag
Unc55381:2-987:635-685(-)	gcatttcaccgctacaccacgcattccgcttacttctcactcactcaagg
Unc55381:2-987:535-585(-)	acttgacactccgcctacgcaccctttaaacccaataaatccggataacg
Unc55381:2-987:435-485(-)	tcttaatcaggtaccgtctggcgacccaaaggtcgctatttcttccctgc
Unc55381:2-987:335-385(-)	catcagggcttcccccattgtgcaatattccccactgctgcctcccgtag
Unc55381:2-987:235-285(-)	ggctactgatcgtcgccttggtgagccattaccccgccaacaagctaatc
Unc55381:2-987:135-185(-)	aagctgtgcgcttatgcggtattagcacctatttctaagtgttatccccc
Unc55381:2-987:35-85(-)	taaatcactaggtttcaatatgagtccgttcgacttgcatgtgttaagca
Unc00p3o:388-1013:575-625(-)	ctcgttgctggacttaaccaaacatctcacgacacgagctgacgacagcc
Unc00p3o:388-1013:475-525(-)	cccatatgtcaagccctggtaaggttcttcgcgttgcttcgaattaaacc
Unc00p3o:388-1013:375-425(-)	cttgcgaacgtactccccaggtggaatacttattgcgtttgctgcggcac
Unc00p3o:388-1013:275-325(-)	taccagggtatctaatcctgtttgctccccacgctttcgagcctcaacgt
Unc00p3o:388-1013:175-225(-)	tacgcatttcaccgctacacatggaattccgctttcctcttctgcactca
Unc00p3o:388-1013:75-125(-)	atcagacttaaaagaccgcctgcgctcgctttacgcccaataaatccgga
UncR4633:972-1325:303-353(-)	ccgggaacgtattcaccgcgacattctgattcgcgattactagcgattcc
UncR4633:972-1325:203-253(-)	ttgagatttgctccgcctcacggcttcgcttccctttgtttacgccattg
UncR4633:972-1325:103-153(-)	cacaccttcctccgggttgtccccggcagtctctccagagggcccccttg
UncR4633:972-1325:3-53(-)	catctcacgacacgagctgacgacagccatgcagcacctgtgcggaacgt
Unc79782:945-1376:381-431(-)	tgtgcaagacacgggaacgtattccccgcggcattctgatccgcgattac
Unc79782:945-1376:281-331(-)	agacgctttttttgggattcgctcgccctcgcccgctcgcctccctctgt
Unc79782:945-1376:181-231(-)	ttgacgtcatccccgccttcctcccggttctcccgggcagtccccccaga
Unc79782:945-1376:81-131(-)	gggacttatcccaccctctcacgacacgagctgacgacaaccatgcacca
Unc53841:261-927:616-666(-)	tcgaattaaaccacatactccaccgcttgtgcgggcccccgtcaattcct
Unc53841:261-927:516-566(-)	taactgcggcacggagggggtcagaccccccacacctagtatccatcgtt
Unc53841:261-927:416-466(-)	gagcctcaacgtcagttacagcccagtgagccgccttcgccaccggtgtt
Unc53841:261-927:316-366(-)	ctcctgcactctagctgtacagtttccaaagcagttccggggttgagccc
Unc53841:261-927:216-266(-)	gtaaatccggataacgcttgccccctacgtattaccgcggctgctggcac
Unc53841:261-927:116-166(-)	atagggctttacatgccgaagcactccatcgcccacgcggcgtcgctgca
Unc53841:261-927:16-66(-)	gtctgggccgtgtctcagtcccaatgtggccgcccaccctctcaggccgg
Unc79818:1091-1401:260-310(-)	ttgacgggcggtgagtgcaagacccgggaacgtattcaccgcgacattct
Unc79818:1091-1401:160-210(-)	caatccgaactgggacgttatttttggggttcgctccaggtcaccctttc
Unc79818:1091-1401:60-110(-)	gggcatgatgatttgacgtcctccccgccttcctccaggttatccctggc
Unc38508:1134-1341:157-207(-)	tatcaactttcgtggtgtgacgggcggtgtgtacaagacccgggaacgta
Unc38508:1134-1341:57-107(-)	gtcgagttgcagactacaatccgaactgagataacctttaagggattagc
UncOr690:1269-1460:141-191(-)	tggcttcgggtactgccgacttccatggcgtgacgggcggtgtgtacaag
UncOr690:1269-1460:41-91(-)	ccagcttcatgcaggtgagttgcaacctgcaatccgaactgaggccgctt
Unc035xm:1213-1425:162-212(-)	gttaggctaactacttctggcgagacccgctcccatggtgtgacgggcgg
Unc035xm:1213-1425:62-112(-)	actagcgattccagcttcacgtagtcgagttgcagactacgatccggact
Unc00xyx:15-576:511-561(-)	gcggccgcctacgcgcgctttacgcccaatgaatccggataacgctcgcc
Unc00xyx:15-576:411-461(-)	gcaggtaccgtcgtaaggtcttccctgctgaaagcggtttacgacccgag
Unc00xyx:15-576:311-361(-)	cagaattccccactgctgcctcccgtaggagtctgggccgtatctcagtc
Unc00xyx:15-576:211-261(-)	gggccgttaccccgccaaccagctaatcagacgcggaaccatcgtatacc
Unc00xyx:15-576:111-161(-)	tagcacctatttctaagtgttatcccccggtatacggcaggttttccacg
Unc00xyx:15-576:11-61(-)	agtccgttcgacttgcgtgtgttaggcacgccgccagcgttcatcctgag
Unc00xc5:6-458:402-452(-)	ttccttttcttccctgctgatagagctttacgtaccgaaatacttcttca
Unc00xc5:6-458:302-352(-)	actgctgcctcccgtaggagtttgggccgtgtctcagtcccaatgtggcc
Unc00xc5:6-458:202-252(-)	ccgccaactagctaatcagacgcggaaccatcgtataccaccggagtttt
Unc00xc5:6-458:102-152(-)	tctaagtgttatcccccggtatacggcaggttttccacgcgttactcacc
Unc00xc5:6-458:2-52(-)	cttgcatgtgttaggcacgccgccagcgttcatcctgagccaggatcaaa
Te1rmG19:376-602:176-226(-)	gtccacggtttcaggttctctttcactcccctcgccggggttcttttcgc
Te1rmG19:376-602:76-126(-)	tggatcgtggtcgacccggattccggcggggtttctcgtgccccgccgta
Te1rmG29:389-554:115-165(-)	gtccacggtttcaggttctctttcactcccctcgccggggttcttttcgc
Te1rmG29:389-554:15-65(-)	tggatcgtggtcgacccggattccggcggggtttctcgtgccccgccgta
PhtLu107:361-508:97-147(-)	acacggtttcaggttctctttcactcccctcgccggggttcttttcgcct
ManMe680:365-489:74-124(-)	cactcccctcgccggggttcttttcgcctttccctcacggtactggttca
LchBa143:8-2887:2829-2879(-)	tgccctcgacctattagtaacagtcagctccatgtgttaccacacttcca
LchBa143:8-2887:2729-2779(-)	ttatgggatatctcatcttgaggggggcttcacgcttagatgccttcagc
LchBa143:8-2887:2629-2679(-)	aggtacaccagcggccagtccatcccggtcctctcgtactaaggacagct
LchBa143:8-2887:2529-2579(-)	acgttctgaacccagctcgcgtaccgctttaatgggcgaacagcccaacc
LchBa143:8-2887:2429-2479(-)	aaaccactccgtcgatgtgaactcttgggagtgataagcctgttatcccc
LchBa143:8-2887:2329-2379(-)	atcactaagtcctactttcgtacctgctccacccgtcggtgtcgcagtca
LchBa143:8-2887:2229-2279(-)	gaacctttgagcgcctccgataccctttcggaggcgaccgccccagtcaa
LchBa143:8-2887:2129-2179(-)	acccaatactgcaagggtggtatcccaacagtggctccatggcaactggc
LchBa143:8-2887:2029-2079(-)	cagtatcaagctggagtaaagctccatggggtctttccgtcctggcgcag
LchBa143:8-2887:1929-1979(-)	acagtgcccaaatcattacgcctttcgtgcgggtcggaacttacccgaca
LchBa143:8-2887:1829-1879(-)	ggcttaagttcaaagcttcgcttgcgctaacctctccccttaaccttcca
LchBa143:8-2887:1729-1779(-)	cctgtgtttttgctaaacagttgcttgggccaattctctgcggccattcg
LchBa143:8-2887:1629-1679(-)	acaatgcttctcccgtcggccttaggattctctcctcatccacctgtgtc
LchBa143:8-2887:1529-1579(-)	agctcacgctcttccctactttaagttcagtccgcttcacgtcttcggat
LchBa143:8-2887:1429-1479(-)	ccgttcccggctcgcgctctctgcctgcgtccccacagttctgtcatatg
LchBa143:8-2887:1329-1379(-)	gccttaggtcccgacttacccagggcagatcagctttaccctggaaacct
LchBa143:8-2887:1229-1279(-)	cattctctcttccatacaatccacagctccttccggtactgcttcgtctc
LchBa143:8-2887:1129-1179(-)	cagtgtgtttcagccccggacattttcggcgcaggacctctcgactagtg
LchBa143:8-2887:1029-1079(-)	gttgtcttcgaaatcccacatccttttccacttaacacacattttgggac
LchBa143:8-2887:929-979(-)	tgcagtctgactcccatacaccatctacgcggcattcggagtttgatatc
LchBa143:8-2887:829-879(-)	agacttgtatgaggctagccctaaagctatttcgaggagaaccagctatc
LchBa143:8-2887:729-779(-)	ttcaacggatgtgggttcggtcctccattgccttttacggcaacttcaac
LchBa143:8-2887:629-679(-)	tcgccctcttcagacttggtttcccttcggctccacaccttcaagtgctt
LchBa143:8-2887:529-579(-)	gttccgcatataaagcggttccacagcttgtaaacatatggtttcaggtt
LchBa143:8-2887:429-479(-)	tgcgctatcggtcactaagtagtatttagccttacggggtggtccccgca
LchBa143:8-2887:329-379(-)	ctgctcgtctttcgcttacggggctttcaccctctctggctggctttccc
LchBa143:8-2887:229-279(-)	agtgcacgcactccggtttgggctctttccatttcgctcgccgctacttt
LchBa143:8-2887:129-179(-)	caccgggttcccctcctgacgttatggattggcgtcaggataactgagga
LchBa143:8-2887:29-79(-)	gctcctccccgaagcttttcgcagcttatcacgtctttcatcggctctta
LchBa128:1-2204:2153-2203(-)	gccttcgaccgattagtagtattcagctcaatgcattgctgcacttacac
LchBa128:1-2204:2053-2103(-)	ggggatatctcatcttgaggggggcttcacgcttagatgccttcagcgtt
LchBa128:1-2204:1953-2003(-)	acaccagcggtccgtccatcccggtcctctcgtactaaggacagctcctc
LchBa128:1-2204:1853-1903(-)	tctgaacccagctcgcgtaccgctttaatgggcgaacagcccaacccttg
LchBa128:1-2204:1753-1803(-)	cactccgtcgatgtgaactcttgggagtgatcagcctgttatccccaggg
LchBa128:1-2204:1653-1703(-)	ctaagtcctactttcgtacctgctccacccgtcggtgtcacagtcaggct
LchBa128:1-2204:1553-1603(-)	ctttgagcgcctccgataccctttcggaggcgaccgccccagtcaaactc
LchBa128:1-2204:1453-1503(-)	agtactgtaagggtggtatcccaacagcggctcctcacagactggcgtct
LchBa128:1-2204:1353-1403(-)	atcaaactggagtaaagctccatggggtctttccgtcctggcgcaggtag
LchBa128:1-2204:1253-1303(-)	cgctcaaatcattacgcctttcgtgcgggtcggaacttacccgacaagga
LchBa128:1-2204:1153-1203(-)	tcaattcaaggcttcgtttcctgacctctcctcttaaccttccagcaccg
LchBa128:1-2204:1053-1103(-)	tttttgctaaacagttgcttgagcctattctctgcggccatccttcgatg
LchBa128:1-2204:953-1003(-)	tgcttctcccgccggccttgggattctctccccatccacctgtgtcggtt
LchBa128:1-2204:853-903(-)	cacatgcttcgctactatagttcgcttcgcatcacgcctttgggttgtgt
LchBa128:1-2204:753-803(-)	cccggctcatgctttccacatacgtccccacagttctgtcataccatagt
LchBa128:1-2204:653-703(-)	agatcccgacttacccagagcagatcagctttactctggaaaccttggat
LchBa128:1-2204:553-603(-)	tctcttgtgattcctccactgctccttgtcggtacagcttcaatggcatc
LchBa128:1-2204:453-503(-)	tcggtggtgtgtttcagccccggacattttcggcgcgggacctctcgact
LchBa128:1-2204:353-403(-)	cctagctgtctttgaaatcccacatccttttccacttaacacacactttg
LchBa128:1-2204:253-303(-)	ctcgtgcagtctgactcccatgaagcatcatcatggcattcggagtttga
LchBa128:1-2204:153-203(-)	catatgactctcatgaggctagccctaaagctatttcgaggagaaccagc
LchBa128:1-2204:53-103(-)	ccttttcaacggatgtgcgttcggacctccactgccttttacggcaactt
CloSp810:324-1501:1127-1177(-)	gcttgcgccgggctttccgttcccggctcgcgctctccccatgcgtcccc
CloSp810:324-1501:1027-1077(-)	tacgccttccggcctcgccttaggtcccgacttacccagggcagatcagc
CloSp810:324-1501:927-977(-)	tcgctactcattccggcattctctcttcccggaagtccacggctccttat
CloSp810:324-1501:827-877(-)	attcctgagcttcggtgctgtgtttgagccccggacattttcggcgcagg
CloSp810:324-1501:727-777(-)	tgagccaacatcctagctgtcttcgaaatcccacatccttttccacttaa
CloSp810:324-1501:627-677(-)	gcccgacttatctcatgcggtctgactcccatggaccatctctgcggcat
CloSp810:324-1501:527-577(-)	tgctctacctccgcgagactcccatgaggctagccctaaagctatttcga
CloSp810:324-1501:427-477(-)	gtcatccccacccttttcaacggatgtgggttcggtcctccaatgccttt
CloSp810:324-1501:327-377(-)	acacactgacttctcgccctcttaagacttggtctcccttcggctccggg
CloSp810:324-1501:227-277(-)	aaaaagtacgccatcgcacgcatacggtgctttgacagtttgtaaacaca
CloSp810:324-1501:127-177(-)	ttcacagtactatgcgctatcggtcactgaggagtatttagccttacggg
CloSp810:324-1501:27-77(-)	atcccacggcgcggacgcctccttcgcgtacggggctttcaccctctctg
CsrBa183:1284-1490:156-206(-)	cgcttgcaccggtctctccattcccggctcgcgctctctttctgcgtccc
CsrBa183:1284-1490:56-106(-)	ctacgtctttcgacctcgccttaggccccgacttacccagggcagatcag
HEFMoG30:0-2809:2759-2809(-)	gtcgtagtctacgacgaccctgagaaatctaatcttgtggctggcttcgt
HEFMoG30:0-2809:2659-2709(-)	gcacctggcggcacaaccggcaaaccagaggtcagtccaacacggtcctc
HEFMoG30:0-2809:2559-2609(-)	gaccgaactgtctcacgacgttctgaacccagctcgcgtgccactttaat
HEFMoG30:0-2809:2459-2509(-)	gccgacatcgaggtgccaaacctccccgtcgatgtgagctcttgggaggg
HEFMoG30:0-2809:2359-2409(-)	ccatgcggaaccaccggatcactatgctctggtttcccacctgttcgact
HEFMoG30:0-2809:2259-2309(-)	taccaatcggcctgagctgacctttagaagcctccgttacgcttttggag
HEFMoG30:0-2809:2159-2209(-)	agttagaaaccaaatgtgcgaaggtcagtatttcaacgtcggctccacga
HEFMoG30:0-2809:2059-2109(-)	cccggtcccagtgctaagctgcagtaaaggttcacggggtcttttcgtcc
HEFMoG30:0-2809:1959-2009(-)	cggttgagacagtgtccggatcattacaccattcgtgcaggtcggaactt
HEFMoG30:0-2809:1859-1909(-)	tttaccggggcttcaattcagcgcttctcttgcgatgacgcctcctctta
HEFMoG30:0-2809:1759-1809(-)	tgcacagccctgtgtttttgttaaacagttgcctggacctattctctgcg
HEFMoG30:0-2809:1659-1709(-)	cctagttccttaaccgtgaatctctcgagcgccttggtatgttctacccg
HEFMoG30:0-2809:1559-1609(-)	gattttctcgggagcatggttacctccgctgtcgccttgcccgggggctc
HEFMoG30:0-2809:1459-1509(-)	tacctacgcggtttaacgcgctattccgtcagcgcgcgggagtgtcactt
HEFMoG30:0-2809:1359-1409(-)	ttccatcggctgcgccttgcggctgtgccttaggtcccgactgactctga
HEFMoG30:0-2809:1259-1309(-)	cgccccctttgtcgttacttatacctacatttgcttttccgctacctcca
HEFMoG30:0-2809:1159-1209(-)	ccaggctcgtagcctggttccacgccttcggcaccggacttatgcccgat
HEFMoG30:0-2809:1059-1109(-)	atgaatggctgcttccaagccaacatcctagctgtccttgcggtcccacc
HEFMoG30:0-2809:959-1009(-)	tgagttgttcctctctcggacgcggaccttagcacccgcgccctcactcc
HEFMoG30:0-2809:859-909(-)	aagccctcgcatcctatcagtcgctctacctccacggtacttcgtccgag
HEFMoG30:0-2809:759-809(-)	ggcctttcactcctaccctcaggtcatccgaaagcttttcaacgcttacc
HEFMoG30:0-2809:659-709(-)	gatcacttggtttcgcgtcttccgccgctgactaagcgccttcttcagac
HEFMoG30:0-2809:559-609(-)	gaaactcgtaggttcattatgcaaaaggcacgccgtcaccacacgaagtg
HEFMoG30:0-2809:459-509(-)	ttcggggttcttttcacctttccctcacggtactggttcgctatcggtct
HEFMoG30:0-2809:359-409(-)	ttctcgtgtcccggcttactcaggtgccgtctctgccggcgctcgcgttt
HEFMoG30:0-2809:259-309(-)	tacgctcgcgccatccatttgtcgacggtcctacaaccccggtcggtgcc
HEFMoG30:0-2809:159-209(-)	aatcattggtttattttctcttcctccgggtactgagatgtttcagttcc
HEFMoG30:0-2809:59-109(-)	cccattcggaaatccgcggatcacgggatatttgctcctccccgcggctt
RumObeu7:1299-1472:123-173(-)	ccggcttccgctctctgcacgtgtccccacagttctgtcatatcatagta
RumObeu7:1299-1472:23-73(-)	ggccccgacttacccagggcagatcagctttaccctggaaaccttggata
LchBa120:1307-1503:146-196(-)	cgcttgcaccgggttctccctccccggcccatgcttcgcacatgcgtccc
LchBa120:1307-1503:46-96(-)	ctacgcgtccccgcctcgccttaggccccgacttacccagggcagatcag
LchBa133:1489-2836:1297-1347(-)	gccctcggcctattagtggcagtcaactccgcgcattgctgcgctcccat
LchBa133:1489-2836:1197-1247(-)	gggaagccccatcttgaggggggcttcacgcttagatgccttcagcgttt
LchBa133:1489-2836:1097-1147(-)	ccaccagcggcccgtccaccccggtcctctcgtactgggggcagcccctc
LchBa133:1489-2836:997-1047(-)	tctgaacccagctcgcgtaccgctttaatgggcgaacagcccaacccttg
LchBa133:1489-2836:897-947(-)	cactccgtcgatgtgaactcttgggagtgataagcctgttatccccaggg
LchBa133:1489-2836:797-847(-)	ctaagccccactttcgtgcctgccccacccgtcggtgtcgcagtcaggcc
LchBa133:1489-2836:697-747(-)	ctttgggcgcctccgataccctttcggaggcgaccgccccagtcaaactc
LchBa133:1489-2836:597-647(-)	agcgctgcaggggtggtatcccaacgtcggctcccccgcggcttgcgccg
LchBa133:1489-2836:497-547(-)	gccgggctggagtgaagctccatggggtctttccgtcctggcgcgggtag
LchBa133:1489-2836:397-447(-)	cgcccaaatcattacgcctttcgtgcgggtcggaacttacccgacaagga
LchBa133:1489-2836:297-347(-)	tcagctcagggcctcgcttgcgctaacccctccccttaaccttccagcac
LchBa133:1489-2836:197-247(-)	tgtttttgctaaacagttgcttgggccttttctctgcggcctgctcacgc
LchBa133:1489-2836:97-147(-)	aatgcttctcccgccggccttgggatcctctccccatccacctgtgtcgg
H87um279:1288-1468:130-180(-)	catcttatccctctgcgtccccacagttctgataccatgtggtacaggaa
H87um279:1288-1468:30-80(-)	gacttacccagggcagatcagctttaccctggaaaccttagatattcggc
H87um277:2279-2701:372-422(-)	ctcgaccgattagtatcagtcagcttcatgcgtcaccgcacttccacctc
H87um277:2279-2701:272-322(-)	atatctcatcttgaggggggcttcacgcttagatgccttcagcgtttatc
H87um277:2279-2701:172-222(-)	ccagcggcccgtccatcccggtcctctcgtactaaggacagctcctctca
H87um277:2279-2701:72-122(-)	gaacccagctcgcgtaccgctttaatgggcgaacagcccaacccttggga
A4CClo70:2288-2670:332-382(-)	gtggtttggcacctcgatgtcggctcgtcacatcctggggctggagaagg
A4CClo70:2288-2670:232-282(-)	agaacgtcgtgagacagttcggtccctatctgttgtgggcgttagaaatt
A4CClo70:2288-2670:132-182(-)	tgtatttgttgtggcgccagctgcattgcaaagtagctacgttcggttga
A4CClo70:2288-2670:32-82(-)	cttttaaggatcgtcaaagactatgacgttgataggttgcagatgtaaat
LchBa120:2464-2855:341-391(-)	tgctgcgcttccactccgcgcccacctaccccgtcctctacggggggcct
LchBa120:2464-2855:241-291(-)	tgccttcagcgtttatccctcccgggcttggctaccctgccgtgggccaa
LchBa120:2464-2855:141-191(-)	aggggcagctccccgcaggcctcctgcgcctgcgccggatagggaccgaa
LchBa120:2464-2855:41-91(-)	cagcccaacccttgggacctgctgcagccccaggatgcgatgagccgaca
H87um249:2434-2785:301-351(-)	ggggtcttactcccgaaggagggatatctcatcttgaggggggcttcacg
H87um249:2434-2785:201-251(-)	ccgttggtcgacaacagatacaccagtggtccgtccatcccggtcctctc
H87um249:2434-2785:101-151(-)	ccgaactgtctcacgacgttctgaacccagctcgcgtaccgctttaatgg
H87um249:2434-2785:1-51(-)	cgacatcgaggtgccaaaccactccgtcgatgtgaactcttgggagtgat
CZHAcet6:485-1441:906-956(-)	cggaatattaaccgtttcttccatcggaatcgcctctaggcttatcctta
CZHAcet6:485-1441:806-856(-)	tcggcgagggggtttctctccccctttgtcgttacttatacctacatttg
CZHAcet6:485-1441:706-756(-)	ggaatgctcccctaccaatgtggcaaattgccttgcggcgatttgccaat
CZHAcet6:485-1441:606-656(-)	actcgactagtgagctgttacgcactctttaaatgaatggctgcttccaa
CZHAcet6:485-1441:506-556(-)	catatatttcgggaccttagctgatggtctgagttgttcctctctcggac
CZHAcet6:485-1441:406-456(-)	cggagtttggctggacttgataggcggcgaagccctcgcatccaatcagt
CZHAcet6:485-1441:306-356(-)	cggggagtacgagctatctccaagtttgattagcctttcacccctaccct
CZHAcet6:485-1441:206-256(-)	tgttaccaatacttcaacctgcccaagggtagatcacttggtttcgcgtc
CZHAcet6:485-1441:106-156(-)	atacatcgttgtacttaaccttgccaggcaagagtaactcgtaggttcat
CZHAcet6:485-1441:6-56(-)	cacatggtttcagggtctatttcactcctctgttcgaggttcttttcacc
HEFMoG22:532-1708:1126-1176(-)	cctagttccttaaccgtgaatctctcgagcgccttggtatgttctacccg
HEFMoG22:532-1708:1026-1076(-)	gttttcttgggagcttgattacctcagctgtcggattgtcccgggggacg
HEFMoG22:532-1708:926-976(-)	atacctacggagttcaacgcactattccgtcagtgcgcgtgagtgtcact
HEFMoG22:532-1708:826-876(-)	gtccatcggctgcgccttacggctgtgccttaggtcccgacttaccctga
HEFMoG22:532-1708:726-776(-)	cgccctccttatcgttacttatccctacatttgcttttccgggacctcca
HEFMoG22:532-1708:626-676(-)	tcagccttaaggctgattccatggcttcggcaacggacttatgcccgatt
HEFMoG22:532-1708:526-576(-)	tgaatggctgcttccaagccaacatcctagctgtctatgcaattccacct
HEFMoG22:532-1708:426-476(-)	gagttgttcctctttcggacgtggaccttagcacccacgccctcactccc
HEFMoG22:532-1708:326-376(-)	agccctcgcatcctatcagtcgctctacctccacggtactgagcccgagg
HEFMoG22:532-1708:226-276(-)	gcctttcactcctaccctcaggtcatccgaaagcttttcaacgcttaccg
HEFMoG22:532-1708:126-176(-)	atcacttggtttcgcgtctgcccgccctgactatgcgccctgttaagact
HEFMoG22:532-1708:26-76(-)	gcaactcgtagggtcattatgcaaaaggcacgccgtcaccacacgaagtg
LchBa128:1182-1755:523-573(-)	gtagcttttatccgttgagcgatggcaatcccactttatgccaccggatc
LchBa128:1182-1755:423-473(-)	tcccttctgcctttgcgctctgcgaatggtttccgtccattctgagggaa
LchBa128:1182-1755:323-373(-)	ccccgtcagacattgtcccccgcccggcttacgggcgcaggttagaaacc
LchBa128:1182-1755:223-273(-)	tgtggctcttagcctcccacctatcctgtacatacagcaccggatcccag
LchBa128:1182-1755:123-173(-)	gccagcatcttcactggcagttcaatttcaccgggtgcattgtcgagaca
LchBa128:1182-1755:23-73(-)	aatttcgctaccttaggaccgttatagttacggccgccgtttactggggc
IdcAlka4:1327-1546:169-219(-)	tattccgtcaccgcgcggtcctttcatcactccgtcactccgtcacctgt
IdcAlka4:1327-1546:69-119(-)	gttatccttaggtcccgactgaccctgatccgattagcgttgatcaggaa
MlbSalm6:1259-1425:116-166(-)	gcgggtgcaggaatgttgacctgcttgccatcggcttccccattcgggtt
MlbSalm6:1259-1425:16-66(-)	ttagtctttcggcgtgaaggtctctcaccttcattatcgttacttatgcc
BcrSal25:1315-1503:138-188(-)	tcctacacccttaaaccccctattccgtcagggggcggcagtgtcacagc
BcrSal25:1315-1503:38-88(-)	ccatcggcctcgccgtgcggctgagccttaggcccccgacttaccctgat
BnsVis11:1318-1610:242-292(-)	tgcttagcggattttctcgggagcctgcttaccaccgctattcgattgcc
BnsVis11:1318-1610:142-192(-)	gccgtgtctacctacctcctttaacctgctattccgtcagcaggcgggtg
BnsVis11:1318-1610:42-92(-)	accgtttcttccatcggcttcgccgttcggctgcgccttaggtcccgact
MtaVill5:2720-2939:169-219(-)	gcgcttacacccccggcctatcaacccgctcttctagcggagccctcgtc
MtaVill5:2720-2939:69-119(-)	tgccttcagcccttatcccttagcgcgtagctgcccggcgatgccctgcc
BluHydr5:1300-1551:201-251(-)	tcgctccgcatcacgtcttcccattgccacgcggatttgcctacgtgact
BluHydr5:1300-1551:101-151(-)	atgtccccacagttctgttacacagcagtgcaggaatctccacctgctgt
BluHydr5:1300-1551:1-51(-)	agatcagctttactctggaaaccttggatattcggccataaggattctca
UncE8466:2731-2875:94-144(-)	gctcgtcttgggggccgcttcgggcttagatgccttcagcccttatcggc
EubPlex9:1264-1486:172-222(-)	ccggtttttccattcccggcccatgctttgccactgcgtccccgcagttc
EubPlex9:1264-1486:72-122(-)	ttcggcctctccttaggccccgactttcccagggaagatcagctttaccc
MtaInfe5:2565-2875:260-310(-)	gcctattttcggggagggtttcgggcttagatgccttcagcccttatccc
MtaInfe5:2565-2875:160-210(-)	ggcgccggcggctcgttcctctcgtactagagccaccttcccctcaggcg
MtaInfe5:2565-2875:60-110(-)	ccagctcacgatcccctttaatgggcgaacagccccacccttgggccctg
Unid2472:2718-2872:104-154(-)	ggccgcctattttcggggagggtttcgggcttagatgccttcagccctta
Unid2472:2718-2872:4-54(-)	cagaggcgccggcggctcgttcctctcgtactagagccaccttcccctca
PobSpe43:1363-1611:198-248(-)	cgggttttctagggagcctgcttagggacgctatccccgcggccgaggcc
PobSpe43:1363-1611:98-148(-)	actacctacggccttcaacgcactattccgtcagtgcgcggtcctttcac
ThsVolc4:2652-2804:102-152(-)	gatgtctattttcgggggcggcttcgagcttagatgccttcagctcttat
ThsVolc4:2652-2804:2-52(-)	tagaggtcacgagcccttgttcctctcgtactaaaggccccttcccctca
PobActi3:1352-1555:153-203(-)	ggccggggccgcggagtactttcgggtttcagctaggtcggcgtacttca
PobActi3:1352-1555:53-103(-)	gtcctttcacttctccgtcaccgcatcgctatgacgtgccggtactggaa
H87um204:742-1044:252-302(-)	attccgggaccttagacggcggtctggattcttctcctctcggggacgga
H87um204:742-1044:152-202(-)	gttcgtcaggacttgataggcggtgaagccctcgcatcctatcggtcgct
H87um204:742-1044:52-102(-)	gtacgagctatctccgagtttgattggcctttcactcctacactcacctc
CanMeth6:2672-2787:65-115(-)	ggtggcttcgagcttagatgccttcagctcttattcactatcgcgtggct
CanParva:2691-2751:10-60(-)	ggagggtttcgagcttagatgccttcagctcttatcccatagcgtgtggc
PreHis10:1333-1523:140-190(-)	tagcctacagacttaaacgccctattccgtcagggcgcggcagtgtcact
PreHis10:1333-1523:40-90(-)	ctgccatcgccttcgccgttcggctgagacttagaacccgactaaccccg
LacPa383:1270-1469:149-199(-)	ctccatcgcttaaacaaaataaactagtgcaggaatctcaacctgcttgt
LacPa383:1270-1469:49-99(-)	gacgagccttccccaggaaaccttagtcatacggtggatcagattctcac
Gu1Met33:1264-1599:285-335(-)	agcgggattaccttcactatcaatccacccgaaggtttcatgtactatca
Gu1Met33:1264-1599:185-235(-)	tttaacgtgctattccgtcagcacgcggaagtgtcacttctccgtctccg
Gu1Met33:1264-1599:85-135(-)	ctcgcctttcggcttatccttaggtcccgactaaccccgggacgattaac
RbgBifo6:980-1116:86-136(-)	ggttcaacgcactattccgtcagtgcgcaccaatgccacttcctcgtcac
VlcMout2:2627-2919:242-292(-)	ccgagcggccgcctcttttcggggagggcttcccgcttagatgccttcag
VlcMout2:2627-2919:142-192(-)	gtagactagaggccgcggcgccccgttcctctcgtactgagggcaccttc
VlcMout2:2627-2919:42-92(-)	cggtctgaacccatctcacgttcccctttaatgggcgggcagccccaccc
MeaIgne3:311-374:13-63(-)	ttggttacgcctacggggctttcaccctctatggcgggccgttccaggcc
LUVSlud2:1351-1461:60-110(-)	cctgctttgcagggttcaacgcactattccgtcagtgcgcaatcagcttg
NafTurp3:1369-1574:155-205(-)	tctccttggccgaagccttggagtactatcggctttcatcatcctcagcg
NafTurp3:1369-1574:55-105(-)	gtgcgcaggaatttcactactccgtcaccccatcacttcttgcagccagt
CanHepa7:1343-1448:55-105(-)	ggaatatcaacctgttggtcatcgactacgcctttcggcctcgccttaga
PbcOgun5:311-385:24-74(-)	cacgggcggtttcgcctacggggctgtcaccctctacggcggggctttcc
Tg9Cell2:355-417:12-62(-)	cggtttcgcctacggggctgtcaccctctacggcgggccattccaggcca
FU8Pinit:0-227:177-227(-)	ggcttggacaaagggctgcaacacggtgacgtgaagcgaatcccaaaaac
FU8Pinit:0-227:77-127(-)	tcgctagtaatcgtatatcagcaatgatacggtgaatacgttcccggacc
GFKDra29:2657-2834:127-177(-)	ctatcaatctcatcttttatgagtggcctcaaacgatgtctcttttcagg
GFKDra29:2657-2834:27-77(-)	tacccgacaatgccctgccggacaatcggtaaaccagaagccacgaaccc
UniArc16:1155-1347:142-192(-)	tgacgggcggtgtgtgcaaggagccgggacgtattcaccgcggaatgatg
UniArc16:1155-1347:42-92(-)	aatccgaacttggagtgggtttaaggattggctcctcctcacggagtcgc
FvdFont3:2780-2915:85-135(-)	tctcgtctcggggcgggcttcccgcttagatgctttcagcggttatccct
HEFMoG22:232-459:177-227(-)	tctcgggaatatttagccttacgggatggtccccgtgaattcatgcagga
HEFMoG22:232-459:77-127(-)	cttcgcctaaggggctttcacccgctatggccggcttttccaagccgttc
MemRufu4:1294-1435:91-141(-)	ggaatattaaccagttgtccgtcggcttcccctctcgggttatccttagg
Gu1Met29:1232-1613:331-381(-)	gtttacggtacgggcccctgtatgatgatagtacaacgcttttcttgcaa
Gu1Met29:1232-1613:231-281(-)	gcttcagtctccctttgcggttcaaccatctattccgtctgatggcggca
Gu1Met29:1232-1613:131-181(-)	aaccgtttcttcatcgtgtccccctttcaggtaccacttagtccccgact
Gu1Met29:1232-1613:31-81(-)	acgtttcttacgcgcattatcgttactcatgcctacattttcttttccaa
FlxLito6:1263-1419:106-156(-)	ggaatattaacctgtttaccatcggaatcgcccttcggcttatccttagg
FlxLito6:1263-1419:6-56(-)	cggcgagggggtttctcaccccctttatcgttactcattcctacatttgc
Mt2Sedu7:339-412:23-73(-)	cctcccgcctggatttcgcctacggggctgtcaccctctatggctcacct
P11Jodog:569-676:57-107(-)	gcatttcaccgctacaccgcccgttccggcggcctcggccgaactcaagc
Ts7Pyri4:1383-1616:183-233(-)	cgtttagcggattttcttggcagtctgattacatccatatccaattgcac
Ts7Pyri4:1383-1616:83-133(-)	cccatcaacatctacaccctttaacgcactattccgtcagtgcgcaggac
UncE1702:959-1164:155-205(-)	ccattgttgcgcgcgtgtagcctaggggattcggggcatacagacctacc
UncE1702:959-1164:55-105(-)	agtcccacatgtggctgttagcaattgcagatacaggtctcgctcgttgc
Unc60333:574-681:57-107(-)	acaccacacattcctcccacggcatccgcattccagtcagacagtatcaa
HomSa172:1483-1688:155-205(-)	ccggcggccgccgcgcggcccctgccgccccgacccttctccccccgccg
HomSa172:1483-1688:55-105(-)	agagagagagagagagggcgcggggtggggagggagcgagcggcgcgcgc
